# Supplementary material for: A pilot study to evaluate the magnitude of association of the use of electronic personal health records with patient activation and empowerment in HIV-infected veterans
Source: PeerJ. 2015 Mar 19;3:e852. doi: 10.7717/peerj.852 (PMC4369326; doi:10.7717/peerj.852)
Supplement: Supplemental Information 1 [file peerj-03-852-s001.zip]

Archive with 1 entries (1 files):
- ephr_Peerj_Data.dta
